# Supplementary material for: Investigation of Host–Guest Interactions in 2-Ureido-4-ferrocenylpyrimidine Derivatives
Source: Int J Mol Sci. 2024 Dec 18;25(24):13552. doi: 10.3390/ijms252413552 (PMC11677767; doi:10.3390/ijms252413552)
Supplement: Supplementary file 1 [file ijms-25-13552-s001.zip]

Archive with 1 entries (1 files):
- ijms-3372643-supplementary.pdf
